# Supplementary material for: 3,8-Dimethyl-4,7-diaza­deca-3,7-diene-2,9-dione dioxime
Source: Acta Crystallogr Sect E Struct Rep Online. 2010 Dec 15;67(Pt 1):o135. doi: 10.1107/S1600536810051603 (PMC3050210; doi:10.1107/S1600536810051603)
Supplement: Supplementary file 1 [file e-67-0o135-sup1.cif]

##############################################################################
###                                                                        ###
###        Electronic paper (Acta Crystallographica Section E)             ###
###                                                                        ###
##############################################################################
#                                                                            #
# This CIF contains the data in a paper accepted for publication in Acta     #
# Crystallographica Section E. It conforms to the requirements of Notes      #
# for Authors for Section E, and has been peer reviewed under the auspices   #
# of the IUCr Commission on Journals.                                        #
#                                                                            #
# Full details of the Crystallographic Information File format               #
# are given in the paper "The Crystallographic Information File (CIF):       #
# a New Standard Archive File for Crystallography" by S. R. Hall, F. H.      #
# Allen and I. D. Brown [Acta Cryst. (1991), A47, 655-685].                  #
#                                                                            #
# The current version of the core CIF dictionary is obtainable from          #
# ftp://ftp.iucr.org/pub/cif_core.dic. The current version number is 2.4.    #
#                                                                            #
# Software is freely available for graphical display of the structure(s) in  #
# this CIF.  For information consult the CIF home page http://www.iucr.org/  #
# cif/home.html                                                              #
#                                                                            #
# This file may be used for bona fide research purposes within the           #
# scientific community so long as proper attribution is given to the journal # 
# article from which it was obtained.                                        #
#                                                                            #
##############################################################################
                                             
data_I
_audit_creation_method     SHELXL-97
_chemical_name_systematic
;
3,8-Dimethyl-4,7-diazadeca-3,7-diene-2,9-dione dioxime
;
_chemical_name_common
;
3,3'-(1,2-ethanediyldinitrilo)bis(2-butanone) dioxime
;
_chemical_formula_moiety     'C10 H18 N4 O2'
_chemical_formula_sum     'C10 H18 N4 O2'
_chemical_formula_iupac     'C10 H18 N4 O2'
_chemical_formula_weight     226.28
_chemical_melting_point     ?
_symmetry_cell_setting     monoclinic
_symmetry_space_group_name_H-M     'P 21/n'
_symmetry_space_group_name_Hall     ' -P 2yn'
loop_
    _symmetry_equiv_pos_as_xyz
    'x, y, z'
    '-x+1/2, y+1/2, -z+1/2'
    '-x, -y, -z'
    'x-1/2, -y-1/2, z-1/2'
_cell_length_a     4.4128(3)
_cell_length_b     12.8534(8)
_cell_length_c     10.4860(7)
_cell_angle_alpha     90.00
_cell_angle_beta     90.762(2)
_cell_angle_gamma     90.00
_cell_volume     594.71(7)
_cell_formula_units_Z     2
_cell_measurement_reflns_used     25
_cell_measurement_theta_min     25
_cell_measurement_theta_max     35
_cell_measurement_temperature     293(2)
_exptl_crystal_description     needle
_exptl_crystal_colour     colorless
_exptl_crystal_size_max     0.160
_exptl_crystal_size_mid     0.130
_exptl_crystal_size_min     0.115
_exptl_crystal_density_diffrn     1.264
_exptl_crystal_density_meas     ?
_exptl_crystal_density_method     'not measured'
_exptl_crystal_F_000     244
_exptl_absorpt_coefficient_mu     0.091
_exptl_absorpt_correction_type     none
_exptl_absorpt_process_details     ?
_exptl_absorpt_correction_T_min     ?
_exptl_absorpt_correction_T_max     ?
_exptl_special_details
;
;
_diffrn_ambient_temperature     293(2)
_diffrn_radiation_type     MoK\a
_diffrn_radiation_wavelength     0.71073
_diffrn_radiation_source     'fine-focus sealed tube'
_diffrn_radiation_monochromator     graphite
_diffrn_measurement_device_type
                                 'Bruker SMART CCD area detector diffractometer'
_diffrn_measurement_method     multi-scan
_diffrn_detector_area_resol_mean     ?
_diffrn_reflns_number     3578
_diffrn_reflns_av_R_equivalents     0.0324
_diffrn_reflns_av_sigmaI/netI     0.0392
_diffrn_reflns_theta_min     2.51
_diffrn_reflns_theta_max     27.00
_diffrn_reflns_theta_full     27.00
_diffrn_measured_fraction_theta_max     0.995
_diffrn_measured_fraction_theta_full     0.995
_diffrn_reflns_limit_h_min     -5
_diffrn_reflns_limit_h_max     5
_diffrn_reflns_limit_k_min     -16
_diffrn_reflns_limit_k_max     16
_diffrn_reflns_limit_l_min     -13
_diffrn_reflns_limit_l_max     7
_diffrn_standards_number     3
_diffrn_standards_interval_count     ?
_diffrn_standards_interval_time     120
_diffrn_standards_decay_%     0
_refine_special_details
;
Refinement of <i>F</i>^2^ against ALL reflections. The weighted <i>R</i>-factor
<i>wR</i> and goodness of fit <i>S</i> are based on <i>F</i>^2^, conventional
<i>R</i>-factors <i>R</i> are based on <i>F</i>, with <i>F</i> set to zero for
negative <i>F</i>^2^. The threshold expression of <i>F</i>^2^ >
\s(<i>F</i>^2^) is used only for calculating <i>R</i>-factors(gt) <i>etc</i>.
and is not relevant to the choice of reflections for refinement.
<i>R</i>-factors based on <i>F</i>^2^ are statistically about twice as large
as those based on <i>F</i>, and <i>R</i>- factors based on ALL data will be
even larger.
;
_reflns_number_total     1293
_reflns_number_gt     939
_reflns_threshold_expression     I>2sigma(I)
_refine_ls_structure_factor_coef     Fsqd
_refine_ls_matrix_type     full
_refine_ls_R_factor_all     0.0706
_refine_ls_R_factor_gt     0.0485
_refine_ls_wR_factor_gt     0.1205
_refine_ls_wR_factor_ref     0.1316
_refine_ls_goodness_of_fit_ref     1.047
_refine_ls_restrained_S_all     1.047
_refine_ls_number_reflns     1293
_refine_ls_number_parameters     75
_refine_ls_number_restraints     0
_refine_ls_hydrogen_treatment     constr
_refine_ls_weighting_scheme     calc
_refine_ls_weighting_details
         'calc w=1/[\s^2^(Fo^2^)+(0.0571P)^2^+0.1569P] where P=(Fo^2^+2Fc^2^)/3'
_atom_sites_solution_hydrogens     difmap
_atom_sites_solution_primary     direct
_atom_sites_solution_secondary     difmap
_refine_ls_shift/su_max     0.000
_refine_ls_shift/su_mean     0.000
_refine_diff_density_max     0.164
_refine_diff_density_min     -0.222
_refine_ls_extinction_method     none
_refine_ls_extinction_coef     ?
_refine_ls_abs_structure_details     ?
_refine_ls_abs_structure_Flack     .
_refine_ls_abs_structure_Rogers     .
loop_
    _atom_type_symbol
    _atom_type_description
    _atom_type_scat_dispersion_real
    _atom_type_scat_dispersion_imag
    _atom_type_scat_source
    'C' 'C' 0.0033 0.0016
                         'International Tables Vol C Tables 4.2.6.8 and 6.1.1.4'
    'H' 'H' 0.0000 0.0000
                         'International Tables Vol C Tables 4.2.6.8 and 6.1.1.4'
    'N' 'N' 0.0061 0.0033
                         'International Tables Vol C Tables 4.2.6.8 and 6.1.1.4'
    'O' 'O' 0.0106 0.0060
                         'International Tables Vol C Tables 4.2.6.8 and 6.1.1.4'
_computing_data_collection     'SMART (Bruker, 2000)'
_computing_cell_refinement     'SAINT (Bruker, 2000)'
_computing_data_reduction     'SAINT (Bruker, 2000)'
_computing_structure_solution     'SHELXS97 (Sheldrick, 2008)'
_computing_structure_refinement     'SHELXL97 (Sheldrick, 2008)'
_computing_molecular_graphics     'SHELXTL (Sheldrick, 2008)'
_computing_publication_material     'SHELXTL (Sheldrick, 2008)'
loop_
    _atom_site_type_symbol
    _atom_site_label
    _atom_site_fract_x
    _atom_site_fract_y
    _atom_site_fract_z
    _atom_site_U_iso_or_equiv
    _atom_site_adp_type
    _atom_site_calc_flag
    _atom_site_refinement_flags
    _atom_site_occupancy
    _atom_site_disorder_assembly
    _atom_site_disorder_group
    O O1 0.8167(3) 0.17534(10) 0.32669(12) 0.0477(4) Uani d . 1 . .
    H H1 0.8704 0.1661 0.4010 0.072 Uiso calc R 1 . .
    N N1 0.6414(3) 0.26556(11) 0.31833(13) 0.0378(4) Uani d . 1 . .
    N N2 0.2568(3) 0.40201(11) 0.07864(13) 0.0351(4) Uani d . 1 . .
    C C1 0.5506(4) 0.28417(13) 0.20383(15) 0.0345(4) Uani d . 1 . .
    C C2 0.3631(4) 0.37999(13) 0.19019(15) 0.0335(4) Uani d . 1 . .
    C C3 0.0664(4) 0.49535(14) 0.06676(16) 0.0378(4) Uani d . 1 . .
    H H3A 0.1871 0.5566 0.0861 0.045 Uiso calc R 1 . .
    H H3B -0.0964 0.4918 0.1279 0.045 Uiso calc R 1 . .
    C C4 0.6133(5) 0.21689(16) 0.09136(17) 0.0521(6) Uani d . 1 . .
    H H4A 0.7442 0.2532 0.0340 0.078 Uiso calc R 1 . .
    H H4B 0.4262 0.2003 0.0483 0.078 Uiso calc R 1 . .
    H H4C 0.7100 0.1539 0.1194 0.078 Uiso calc R 1 . .
    C C5 0.3088(5) 0.44515(16) 0.30710(17) 0.0478(5) Uani d . 1 . .
    H H5A 0.3519 0.5167 0.2885 0.072 Uiso calc R 1 . .
    H H5B 0.4387 0.4218 0.3754 0.072 Uiso calc R 1 . .
    H H5C 0.1010 0.4385 0.3319 0.072 Uiso calc R 1 . .
loop_
    _atom_site_aniso_label
    _atom_site_aniso_U_11
    _atom_site_aniso_U_22
    _atom_site_aniso_U_33
    _atom_site_aniso_U_12
    _atom_site_aniso_U_13
    _atom_site_aniso_U_23
    O1 0.0611(9) 0.0471(8) 0.0345(7) 0.0125(7) -0.0118(6) 0.0046(6)
    N1 0.0454(9) 0.0382(8) 0.0297(8) 0.0030(7) -0.0085(6) 0.0034(6)
    N2 0.0385(8) 0.0369(8) 0.0296(7) -0.0036(6) -0.0083(6) 0.0039(6)
    C1 0.0380(9) 0.0379(9) 0.0274(9) -0.0049(7) -0.0057(7) 0.0034(7)
    C2 0.0367(9) 0.0367(9) 0.0271(8) -0.0049(7) -0.0057(7) 0.0022(7)
    C3 0.0404(9) 0.0386(10) 0.0343(9) -0.0016(8) -0.0083(7) 0.0042(7)
    C4 0.0754(15) 0.0487(12) 0.0319(10) 0.0139(10) -0.0097(9) -0.0010(8)
    C5 0.0622(13) 0.0491(11) 0.0319(9) 0.0079(9) -0.0082(8) -0.0005(8)
_geom_special_details
;
All e.s.d.'s (except the e.s.d. in the dihedral angle between two l.s. planes)
are estimated using the full covariance matrix. The cell e.s.d.'s are taken
into account individually in the estimation of e.s.d.'s in distances, angles
and torsion angles; correlations between e.s.d.'s in cell parameters are only
used when they are defined by crystal symmetry. An approximate (isotropic)
treatment of cell e.s.d.'s is used for estimating e.s.d.'s involving l.s.
planes.
;
loop_
    _geom_bond_atom_site_label_1
    _geom_bond_atom_site_label_2
    _geom_bond_site_symmetry_2
    _geom_bond_distance
    _geom_bond_publ_flag
    O1 N1 . 1.3959(19) ?
    O1 H1 . 0.8200 ?
    N1 C1 . 1.283(2) ?
    N2 C2 . 1.286(2) ?
    N2 C3 . 1.469(2) ?
    C1 C2 . 1.490(2) ?
    C1 C4 . 1.491(2) ?
    C2 C5 . 1.507(2) ?
    C3 C3 3_565 1.515(3) ?
    C3 H3A . 0.9700 ?
    C3 H3B . 0.9700 ?
    C4 H4A . 0.9600 ?
    C4 H4B . 0.9600 ?
    C4 H4C . 0.9600 ?
    C5 H5A . 0.9600 ?
    C5 H5B . 0.9600 ?
    C5 H5C . 0.9600 ?
loop_
    _geom_angle_atom_site_label_1
    _geom_angle_atom_site_label_2
    _geom_angle_atom_site_label_3
    _geom_angle_site_symmetry_1
    _geom_angle_site_symmetry_3
    _geom_angle
    _geom_angle_publ_flag
    N1 O1 H1 . . 109.5 ?
    C1 N1 O1 . . 112.30(14) ?
    C2 N2 C3 . . 117.27(15) ?
    N1 C1 C2 . . 114.21(15) ?
    N1 C1 C4 . . 124.96(16) ?
    C2 C1 C4 . . 120.81(14) ?
    N2 C2 C1 . . 117.70(15) ?
    N2 C2 C5 . . 123.89(16) ?
    C1 C2 C5 . . 118.41(14) ?
    N2 C3 C3 . 3_565 110.88(19) ?
    N2 C3 H3A . . 109.5 ?
    C3 C3 H3A 3_565 . 109.5 ?
    N2 C3 H3B . . 109.5 ?
    C3 C3 H3B 3_565 . 109.5 ?
    H3A C3 H3B . . 108.1 ?
    C1 C4 H4A . . 109.5 ?
    C1 C4 H4B . . 109.5 ?
    H4A C4 H4B . . 109.5 ?
    C1 C4 H4C . . 109.5 ?
    H4A C4 H4C . . 109.5 ?
    H4B C4 H4C . . 109.5 ?
    C2 C5 H5A . . 109.5 ?
    C2 C5 H5B . . 109.5 ?
    H5A C5 H5B . . 109.5 ?
    C2 C5 H5C . . 109.5 ?
    H5A C5 H5C . . 109.5 ?
    H5B C5 H5C . . 109.5 ?
loop_
    _geom_torsion_atom_site_label_1
    _geom_torsion_atom_site_label_2
    _geom_torsion_atom_site_label_3
    _geom_torsion_atom_site_label_4
    _geom_torsion_site_symmetry_1
    _geom_torsion_site_symmetry_2
    _geom_torsion_site_symmetry_3
    _geom_torsion_site_symmetry_4
    _geom_torsion
    _geom_torsion_publ_flag
    O1 N1 C1 C2 . . . . -179.86(14) ?
    O1 N1 C1 C4 . . . . 1.8(3) ?
    C3 N2 C2 C1 . . . . 178.63(15) ?
    C3 N2 C2 C5 . . . . -1.3(2) ?
    N1 C1 C2 N2 . . . . -178.05(16) ?
    C4 C1 C2 N2 . . . . 0.4(3) ?
    N1 C1 C2 C5 . . . . 1.9(2) ?
    C4 C1 C2 C5 . . . . -179.72(18) ?
    C2 N2 C3 C3 . . . 3_565 -174.31(18) ?
loop_
    _geom_hbond_atom_site_label_D
    _geom_hbond_atom_site_label_H
    _geom_hbond_atom_site_label_A
    _geom_hbond_site_symmetry_A
    _geom_hbond_distance_DH
    _geom_hbond_distance_HA
    _geom_hbond_distance_DA
    _geom_hbond_angle_DHA
    O1 H1 N2 4_666 0.82 2.12 2.8384(19) 146
data_global
_journal_date_recd_electronic     2010-11-16
_journal_date_accepted     2010-12-09
_journal_name_full     'Acta Crystallographica, Section E'
_journal_year     2011
_journal_volume     67
_journal_issue      1
_journal_page_first     o135
_journal_page_last     o135
_journal_paper_category     QO
_journal_coeditor_code     LX2184
_publ_contact_author_name     'Siripaisarnpipat,Sutatip'
_publ_contact_author_address
;
Center of Excellence in Functional Materials,
Department of Chemistry,
Faculty of Science,
Kasetsart University,
Bangkok 10930,
Thailand.
;
_publ_contact_author_email     fscists@ku.ac.th
_publ_contact_author_fax     '00-662-562-5555 ext 2119, 2207'
_publ_contact_author_phone     '00-662-563-5555 ext 2188'
_publ_section_title
;
3,8-Dimethyl-4,7-diazadeca-3,7-diene-2,9-dione dioxime
;
loop_
    _publ_author_name
    _publ_author_address
    'Achiwawanich, Supakit'
;
Center of Excellence in Functional Materials,
Department of Chemistry,
Faculty of Science,
Kasetsart University,
Bangkok 10903,
Thailand
;
    'Duangtongyou, Tanwawan'
;
Center of Excellence in Functional Materials,
Department of Chemistry,
Faculty of Science,
Kasetsart University,
Bangkok 10903,
Thailand
;
    'Pakawatchai, Chaveng'
;
Department of Chemistry,
Faculty of Science,
Prince Songkla University,
Hatyai, Songkla,
Thailand
;
    'Siripaisarnpipat, Sutatip'
;
Center of Excellence in Functional Materials,
Department of Chemistry,
Faculty of Science,
Kasetsart University,
Bangkok 10903,
Thailand
;
