# Supplementary material for: 3,8-Dimethyl-4,7-diaza­deca-3,7-diene-2,9-dione dioxime
Source: Acta Crystallogr Sect E Struct Rep Online. 2010 Dec 15;67(Pt 1):o135. doi: 10.1107/S1600536810051603 (PMC3050210; doi:10.1107/S1600536810051603)
Supplement: Supplementary file 2 [file e-67-0o135-Isup2.hkl]

# 
# h,k,l, Fc-squared, Fo-squared, sigma(Fo-squared) and status flag 
# 
data_I
_shelx_title ' ENHM IN P2(1)/N' 
_shelx_refln_list_code          4 
_shelx_F_calc_maximum       88.04 
_exptl_crystal_F_000       244.00 
_reflns_d_resolution_high  0.7828 
 
loop_ 
 _symmetry_equiv_pos_as_xyz 
 'x, y, z' 
 '-x+1/2, y+1/2, -z+1/2' 
 '-x, -y, -z' 
 'x-1/2, -y-1/2, z-1/2' 
 
_cell_length_a     4.4128 
_cell_length_b    12.8534 
_cell_length_c    10.4860 
_cell_angle_alpha  90.000 
_cell_angle_beta   90.762 
_cell_angle_gamma  90.000 
 
_shelx_F_squared_multiplier     1.000 
 
loop_ 
 _refln_index_h 
 _refln_index_k 
 _refln_index_l 
 _refln_F_squared_calc 
 _refln_F_squared_meas 
 _refln_F_squared_sigma 
 _refln_observed_status 
   2   0   0      429.62      420.13     12.36 o 
   4   0   0       23.68       29.11      1.93 o 
   1   1   0       14.54       12.75      0.74 o 
   2   1   0       35.27       44.39      2.19 o 
   3   1   0      174.01      185.10      4.28 o 
   4   1   0       63.16       64.19      2.07 o 
   5   1   0        8.65        8.30      2.65 o 
   0   2   0      837.49      766.68     17.62 o 
   1   2   0     3987.88     3946.43     68.43 o 
   2   2   0        4.18        7.66      0.66 o 
   3   2   0       59.60       62.35      1.61 o 
   4   2   0       29.15       31.84      1.67 o 
   5   2   0        1.30        1.38      1.08 o 
   1   3   0     1097.45     1004.38     17.66 o 
   2   3   0     1064.04     1087.74     21.47 o 
   3   3   0       28.54       37.23      1.34 o 
   4   3   0        3.46        4.31      0.99 o 
   5   3   0        0.08       -1.31      1.17 o 
   0   4   0      560.82      495.87     16.23 o 
   1   4   0       45.82       51.83      1.28 o 
   2   4   0      413.78      472.71      9.60 o 
   3   4   0        0.69        2.03      0.82 o 
   4   4   0       19.68       17.84      1.36 o 
   5   4   0        9.51        9.06      1.72 o 
   1   5   0       45.84       40.08      1.42 o 
   2   5   0      426.73      454.10      9.84 o 
   3   5   0        0.02       -0.63      0.72 o 
   4   5   0        0.14       -0.32      1.41 o 
   5   5   0        5.40        6.23      2.26 o 
   0   6   0       81.05       83.64      2.55 o 
   1   6   0       45.30       62.31      1.92 o 
   2   6   0       72.46       69.55      1.88 o 
   3   6   0        3.58        2.10      0.85 o 
   4   6   0        0.18        1.55      1.27 o 
   5   6   0        0.92        0.49      1.35 o 
   1   7   0      127.32      147.15      3.02 o 
   2   7   0       82.26       85.39      2.59 o 
   3   7   0        8.97        8.61      1.42 o 
   4   7   0       13.65       14.27      1.88 o 
   5   7   0        0.31        0.78      1.00 o 
   0   8   0       23.55       30.23      1.39 o 
   1   8   0        2.18        1.38      0.58 o 
   2   8   0       26.72       33.92      1.58 o 
   3   8   0       28.64       30.30      1.58 o 
   4   8   0       15.50        8.52      1.44 o 
   1   9   0        1.15        1.77      0.58 o 
   2   9   0        9.26       13.71      1.44 o 
   3   9   0        1.25        1.42      1.07 o 
   4   9   0        3.79        5.27      1.51 o 
   0  10   0       91.35       97.70      3.04 o 
   1  10   0       49.97       53.56      1.58 o 
   2  10   0       12.95       10.28      1.07 o 
   3  10   0        5.04        4.69      1.32 o 
   4  10   0        4.70        2.40      1.38 o 
   1  11   0       48.90       51.42      1.58 o 
   2  11   0        0.04        1.15      1.08 o 
   3  11   0        0.75        0.28      1.17 o 
   4  11   0        4.26        3.51      3.04 o 
   0  12   0        0.20        1.04      0.96 o 
   1  12   0       53.21       53.13      1.90 o 
   2  12   0       11.59        8.64      1.46 o 
   3  12   0        0.89        0.82      1.06 o 
   1  13   0        8.75       11.10      1.19 o 
   2  13   0        1.70        3.11      1.36 o 
   3  13   0        1.76        2.90      1.37 o 
   0  14   0        0.70       -1.34      1.07 o 
   1  14   0        4.00        3.84      1.39 o 
   2  14   0       41.52       37.72      2.51 o 
   1  15   0        9.61        7.47      1.65 o 
   2  15   0       44.30       42.17      2.75 o 
   1  16   0        4.27        5.81      2.51 o 
  -5   0   1        0.55        4.09      1.88 o 
  -3   0   1        6.55        7.66      1.56 o 
  -1   0   1       73.68       64.71      3.03 o 
   1   0   1        1.79        2.72      0.50 o 
   3   0   1      156.63      161.88      5.41 o 
   5   0   1        1.37        2.51      1.85 o 
  -5   1   1        8.68       10.54      1.59 o 
  -4   1   1       32.08       33.98      1.50 o 
  -3   1   1       63.90       78.58      2.36 o 
  -2   1   1       94.95       93.87      2.53 o 
  -1   1   1     2653.28     2854.95     62.40 o 
   0   1   1     1627.81     1565.85     34.31 o 
   1   1   1      442.34      413.80      7.55 o 
   2   1   1        0.62        0.37      0.48 o 
   3   1   1        8.90       15.44      0.98 o 
   4   1   1        2.07        1.03      0.88 o 
   5   1   1        2.13        2.32      1.20 o 
  -5   2   1        0.40        2.48      1.46 o 
  -4   2   1       11.74       12.58      1.05 o 
  -3   2   1       51.02       55.50      1.68 o 
  -2   2   1      136.15      122.49      3.58 o 
  -1   2   1     7750.24     7528.39    141.66 o 
   0   2   1      796.29      771.64     15.20 o 
   1   2   1      688.67      678.15     13.47 o 
   2   2   1      128.12      136.24      2.79 o 
   3   2   1       63.41       64.16      1.66 o 
   4   2   1        3.66        3.99      0.99 o 
   5   2   1        0.94        0.62      1.77 o 
  -5   3   1       19.75       16.49      1.82 o 
  -4   3   1        3.09        3.05      0.95 o 
  -3   3   1       54.69       56.00      2.00 o 
  -2   3   1       19.86       30.70      1.23 o 
  -1   3   1        0.52        3.22      0.53 o 
   0   3   1       13.04       11.68      0.57 o 
   1   3   1      768.67      735.86     13.03 o 
   2   3   1      493.88      485.06      8.10 o 
   3   3   1        2.18        4.67      0.74 o 
   4   3   1       30.76       33.29      1.69 o 
   5   3   1        1.32        3.14      1.61 o 
  -5   4   1        2.49        3.50      2.53 o 
  -4   4   1        3.78        3.81      1.71 o 
  -3   4   1       94.33       90.73      2.38 o 
  -2   4   1      765.97      768.47     15.33 o 
  -1   4   1       55.29       61.47      3.81 o 
   0   4   1     1156.38     1032.85     16.79 o 
   1   4   1     1157.42     1205.76     21.19 o 
   2   4   1       61.63       75.96      1.86 o 
   3   4   1        5.93        7.88      0.99 o 
   4   4   1        3.73        4.86      1.07 o 
   5   4   1        5.81        6.01      1.33 o 
  -5   5   1        4.00        4.22      1.58 o 
  -4   5   1        1.42        4.22      2.02 o 
  -3   5   1       56.49       60.47      2.84 o 
  -2   5   1      894.07      893.51     17.77 o 
  -1   5   1       20.71       19.00      0.86 o 
   0   5   1       55.69       68.21      1.44 o 
   1   5   1      756.84      793.30     14.10 o 
   2   5   1       35.15       45.97      1.41 o 
   3   5   1       70.36       74.47      3.33 o 
   4   5   1        0.14        0.32      0.88 o 
   5   5   1        2.18        3.17      1.56 o 
  -5   6   1        2.26       -0.53      1.12 o 
  -4   6   1        5.84        5.19      1.03 o 
  -3   6   1      173.89      169.52      9.25 o 
  -2   6   1       40.54       39.80      1.34 o 
  -1   6   1       60.85       52.51      1.50 o 
   0   6   1        7.06        8.53      0.56 o 
   1   6   1      258.18      305.86      5.73 o 
   2   6   1        8.76       12.64      0.93 o 
   3   6   1       24.49       25.10      1.46 o 
   4   6   1        9.95        8.85      1.24 o 
   5   6   1        1.11        1.96      1.48 o 
  -5   7   1        0.00        0.13      2.05 o 
  -4   7   1       30.29       26.08      3.93 o 
  -3   7   1      134.39      131.88      5.14 o 
  -2   7   1        0.18        1.09      0.62 o 
  -1   7   1      393.03      375.91      7.79 o 
   0   7   1      288.37      290.30      5.62 o 
   1   7   1       38.20       42.59      1.28 o 
   2   7   1       81.76       71.55      1.83 o 
   3   7   1       32.34       36.74      2.06 o 
   4   7   1        3.97        3.46      1.54 o 
   5   7   1        1.51        3.52      1.62 o 
  -4   8   1        0.73       -0.40      0.99 o 
  -3   8   1       13.30       17.22      2.53 o 
  -2   8   1        1.54        0.45      0.78 o 
  -1   8   1      107.62       98.68      2.83 o 
   0   8   1      363.50      388.98      6.69 o 
   1   8   1       20.30       15.15      0.83 o 
   2   8   1       62.55       69.56      2.08 o 
   3   8   1        1.92        0.26      0.68 o 
   4   8   1        3.07        2.05      1.37 o 
  -4   9   1       31.98       25.28      2.10 o 
  -3   9   1        0.73        1.65      1.09 o 
  -2   9   1        0.86        2.25      1.08 o 
  -1   9   1        0.05        0.28      0.60 o 
   0   9   1       26.89       27.93      1.02 o 
   1   9   1       32.05       33.39      1.48 o 
   2   9   1        0.54        0.49      0.73 o 
   3   9   1      114.40       95.86      6.78 o 
   4   9   1        0.48       -0.33      0.99 o 
  -4  10   1       15.08       10.89      1.70 o 
  -3  10   1        2.54        3.27      1.24 o 
  -2  10   1        4.07        2.38      1.07 o 
  -1  10   1        4.00        5.81      0.84 o 
   0  10   1      253.79      270.30      5.74 o 
   1  10   1        8.06       10.08      0.82 o 
   2  10   1        7.46        7.12      1.00 o 
   3  10   1       15.31       16.70      2.30 o 
   4  10   1        4.88        4.39      1.59 o 
  -4  11   1        2.36        3.25      1.47 o 
  -3  11   1        2.61        3.16      1.21 o 
  -2  11   1        0.87        0.68      1.08 o 
  -1  11   1       33.14       28.63      1.31 o 
   0  11   1      185.51      207.14      4.42 o 
   1  11   1        4.50        4.78      0.81 o 
   2  11   1       37.54       31.18      1.46 o 
   3  11   1        2.26        1.59      1.11 o 
   4  11   1        4.82        3.57      1.28 o 
  -3  12   1        4.53        5.48      1.38 o 
  -2  12   1        0.90       -0.33      1.12 o 
  -1  12   1        1.12        1.78      0.96 o 
   0  12   1       31.91       38.13      2.49 o 
   1  12   1      104.01      106.82      2.94 o 
   2  12   1        0.75        1.38      1.03 o 
   3  12   1        0.68        1.50      1.18 o 
  -3  13   1        0.81       -0.05      1.26 o 
  -2  13   1       61.18       55.65      5.06 o 
  -1  13   1        1.07       -0.29      1.11 o 
   0  13   1        1.14        0.68      0.93 o 
   1  13   1      161.87      165.63      4.13 o 
   2  13   1        7.37        7.39      1.40 o 
   3  13   1        4.91        2.81      1.16 o 
  -2  14   1        1.67        1.77      1.59 o 
  -1  14   1        0.36       -0.76      1.52 o 
   0  14   1        0.56        0.46      1.03 o 
   1  14   1        0.85        1.87      0.97 o 
   2  14   1        0.77        1.58      1.39 o 
  -2  15   1        0.25       -0.85      1.30 o 
  -1  15   1        0.01        0.98      1.78 o 
   0  15   1        0.00        1.14      1.47 o 
   1  15   1        4.17        2.10      1.18 o 
   2  15   1       32.45       29.58      2.32 o 
  -1  16   1       16.42       18.02      2.77 o 
   0  16   1        3.19        1.17      1.58 o 
   1  16   1        0.01        0.81      1.68 o 
  -4   0   2       62.12       64.00      2.34 o 
  -2   0   2      278.73      231.40      9.46 o 
   0   0   2     1622.56     1653.93     44.70 o 
   2   0   2      106.90       96.81      2.70 o 
   4   0   2       11.55       11.46      1.43 o 
  -5   1   2        2.63        2.53      1.45 o 
  -4   1   2       41.46       42.76      1.63 o 
  -3   1   2       24.93       18.33      1.10 o 
  -2   1   2       49.41       56.99      2.11 o 
  -1   1   2     1180.76     1222.97     26.96 o 
   0   1   2       38.62       44.01      1.20 o 
   1   1   2      366.92      321.50      5.41 o 
   2   1   2       89.15      113.22      2.40 o 
   3   1   2       65.30       69.36      2.02 o 
   4   1   2        4.85        3.40      0.94 o 
   5   1   2        5.83        4.01      1.43 o 
  -5   2   2        6.64        7.18      1.59 o 
  -4   2   2        0.24       -0.17      0.85 o 
  -3   2   2        8.91        8.84      1.22 o 
  -2   2   2       58.96       65.45      1.95 o 
  -1   2   2      262.97      234.48      5.49 o 
   0   2   2      747.52      651.52     14.53 o 
   1   2   2       13.34       15.01      0.75 o 
   2   2   2       41.30       43.18      1.26 o 
   3   2   2       34.48       38.74      1.45 o 
   4   2   2        0.05        0.58      1.08 o 
   5   2   2       29.62       31.89      2.21 o 
  -5   3   2        5.18        5.79      1.53 o 
  -4   3   2        0.37        2.70      1.45 o 
  -3   3   2       31.75       31.89      1.29 o 
  -2   3   2      695.14      746.07     16.76 o 
  -1   3   2      100.14      113.06      3.88 o 
   0   3   2       76.25       77.53      2.12 o 
   1   3   2       77.82       80.51      2.01 o 
   2   3   2        2.80        3.59      0.47 o 
   3   3   2       10.89       14.33      1.19 o 
   4   3   2        0.29       -0.25      0.83 o 
   5   3   2        8.37        8.76      2.58 o 
  -5   4   2        0.00        0.08      1.97 o 
  -4   4   2        0.85        0.70      1.10 o 
  -3   4   2      177.17      173.80      5.83 o 
  -2   4   2      104.27      111.73      2.66 o 
  -1   4   2       51.23       36.94      1.15 o 
   0   4   2        0.56        2.61      0.54 o 
   1   4   2      130.92      138.44      6.32 o 
   2   4   2       13.04       12.52      0.87 o 
   3   4   2        8.70        9.06      1.02 o 
   4   4   2       48.29       52.96      2.20 o 
   5   4   2        0.02        0.22      0.98 o 
  -5   5   2        0.35        0.42      1.09 o 
  -4   5   2        8.48        9.82      1.51 o 
  -3   5   2       75.52       81.85      2.71 o 
  -2   5   2      101.12       80.73      2.09 o 
  -1   5   2       19.73       25.13      0.96 o 
   0   5   2       15.47       18.01      0.82 o 
   1   5   2     1102.53     1082.98     21.43 o 
   2   5   2       48.00       53.70      1.68 o 
   3   5   2       57.11       52.03      2.12 o 
   4   5   2        6.82        6.38      1.20 o 
   5   5   2        0.49       -1.50      1.00 o 
  -5   6   2        0.01        1.31      1.30 o 
  -4   6   2       17.05       15.90      1.71 o 
  -3   6   2      352.31      310.67     28.08 o 
  -2   6   2      385.17      352.43      8.57 o 
  -1   6   2      115.94      109.75      2.61 o 
   0   6   2       13.45       13.97      0.71 o 
   1   6   2      200.53      202.76      4.03 o 
   2   6   2        4.02        3.30      0.72 o 
   3   6   2        2.04        2.46      0.87 o 
   4   6   2        3.89        3.72      1.15 o 
   5   6   2        0.84        2.04      2.26 o 
  -5   7   2        0.46        1.97      1.36 o 
  -4   7   2        0.00        2.79      1.81 o 
  -3   7   2       23.02       26.42      2.50 o 
  -2   7   2       42.42       37.42      1.31 o 
  -1   7   2       73.81       78.09      2.03 o 
   0   7   2      427.87      447.68      8.34 o 
   1   7   2        2.45        2.37      0.59 o 
   2   7   2      325.10      333.90      7.19 o 
   3   7   2        9.78        6.93      0.95 o 
   4   7   2       13.77       15.36      1.46 o 
   5   7   2        7.07        6.44      1.80 o 
  -4   8   2       60.77       46.38      4.17 o 
  -3   8   2        0.98       -0.68      0.94 o 
  -2   8   2      124.53      111.48      3.29 o 
  -1   8   2      165.40      159.30      3.65 o 
   0   8   2       34.92       34.33      1.14 o 
   1   8   2      152.42      151.61      3.62 o 
   2   8   2       78.03       76.49      3.01 o 
   3   8   2        1.10        2.64      0.94 o 
   4   8   2        2.77        3.47      1.16 o 
  -4   9   2        9.27        4.49      1.42 o 
  -3   9   2        2.65        1.74      1.09 o 
  -2   9   2        3.44        3.79      0.93 o 
  -1   9   2      885.61      824.47     16.54 o 
   0   9   2        7.04        7.55      0.77 o 
   1   9   2      107.10      112.27      3.45 o 
   2   9   2        0.36        0.45      0.84 o 
   3   9   2        2.26        5.72      2.74 o 
   4   9   2        0.11       -0.47      1.87 o 
  -4  10   2       15.28       11.48      1.65 o 
  -3  10   2        0.50       -0.22      1.00 o 
  -2  10   2        0.19        2.10      1.43 o 
  -1  10   2       53.90       51.37      2.04 o 
   0  10   2       78.32       78.91      2.25 o 
   1  10   2       26.26       27.23      1.32 o 
   2  10   2       50.34       37.67      1.95 o 
   3  10   2        7.18        8.19      1.18 o 
   4  10   2       10.49        7.80      1.57 o 
  -4  11   2        0.58       -0.58      1.18 o 
  -3  11   2        0.07        1.64      1.23 o 
  -2  11   2       15.40       15.96      3.23 o 
  -1  11   2       21.04       21.21      1.36 o 
   0  11   2      218.84      227.08      5.13 o 
   1  11   2        0.81        0.75      0.74 o 
   2  11   2        0.08        1.00      1.11 o 
   3  11   2       15.41       15.31      1.93 o 
   4  11   2        0.55       -0.25      1.24 o 
  -3  12   2       36.28       32.15      3.96 o 
  -2  12   2        9.89        8.58      1.49 o 
  -1  12   2        0.07        2.45      0.95 o 
   0  12   2       27.18       26.98      1.89 o 
   1  12   2        2.31        5.48      0.99 o 
   2  12   2        1.94        3.14      0.89 o 
   3  12   2        0.08        0.33      1.08 o 
  -3  13   2        5.00        6.95      3.56 o 
  -2  13   2        7.35        5.63      1.38 o 
  -1  13   2       14.47       14.62      1.74 o 
   0  13   2        5.57        7.76      1.57 o 
   1  13   2        0.00        0.17      0.96 o 
   2  13   2       10.00        7.79      1.13 o 
   3  13   2        0.82       -0.80      1.12 o 
  -2  14   2        6.44        5.14      1.50 o 
  -1  14   2        7.02        8.29      1.64 o 
   0  14   2        2.40        2.81      1.33 o 
   1  14   2       60.93       61.27      2.54 o 
   2  14   2        9.17        7.28      1.39 o 
  -2  15   2        5.75        3.81      2.89 o 
  -1  15   2        1.31        1.62      2.02 o 
   0  15   2       23.60       26.69      2.29 o 
   1  15   2        6.87        6.47      1.47 o 
   2  15   2        4.64        5.96      1.48 o 
   0  16   2        1.61        0.72      2.37 o 
  -5   0   3       29.36       28.73      3.45 o 
  -3   0   3        1.26        1.20      0.82 o 
  -1   0   3      594.55      599.06     16.57 o 
   1   0   3       26.40       20.33      1.15 o 
   3   0   3        8.06        8.90      1.38 o 
   5   0   3       56.03       59.27      4.27 o 
  -5   1   3       27.90       28.43      2.45 o 
  -4   1   3       11.61       10.61      1.71 o 
  -3   1   3        1.12        2.06      0.75 o 
  -2   1   3       58.53       63.42      2.54 o 
  -1   1   3      811.76      753.28     14.62 o 
   0   1   3        2.49        5.31      0.55 o 
   1   1   3      613.36      600.06     10.78 o 
   2   1   3       79.92       75.50      1.59 o 
   3   1   3        6.77        5.00      0.77 o 
   4   1   3        0.22       -0.09      0.81 o 
   5   1   3       38.38       44.39      3.08 o 
  -5   2   3        0.17       -1.14      1.72 o 
  -4   2   3       70.78       70.61      2.54 o 
  -3   2   3        1.98        1.27      0.72 o 
  -2   2   3      549.08      574.54     13.02 o 
  -1   2   3        5.46        5.97      0.84 o 
   0   2   3       28.37       23.25      0.84 o 
   1   2   3      167.41      165.35      3.22 o 
   2   2   3       21.66       18.62      1.23 o 
   3   2   3        4.44        6.38      0.98 o 
   4   2   3        4.57        4.46      1.08 o 
   5   2   3       18.95       20.38      2.08 o 
  -5   3   3        0.69        0.44      1.25 o 
  -4   3   3        4.34        5.33      1.35 o 
  -3   3   3        0.09       -0.32      0.90 o 
  -2   3   3       48.07       49.14      1.61 o 
  -1   3   3      185.27      187.19      5.68 o 
   0   3   3     1559.45     1576.97     34.72 o 
   1   3   3      316.32      291.48      6.11 o 
   2   3   3      302.08      278.47      9.84 o 
   3   3   3       61.26       62.40      1.91 o 
   4   3   3       21.20       25.70      2.07 o 
   5   3   3        8.28        8.64      1.57 o 
  -5   4   3        0.01       -0.35      1.22 o 
  -4   4   3       24.80       23.85      2.38 o 
  -3   4   3      471.74      453.53     11.03 o 
  -2   4   3      186.62      181.13      4.50 o 
  -1   4   3      206.66      227.10      7.09 o 
   0   4   3      489.70      485.75     11.05 o 
   1   4   3        9.88        8.44      0.69 o 
   2   4   3      102.45      108.91      2.73 o 
   3   4   3        2.97        2.89      0.78 o 
   4   4   3       78.87       81.58      2.90 o 
   5   4   3        0.15        0.84      1.29 o 
  -5   5   3        0.01        0.05      1.81 o 
  -4   5   3       10.44        8.44      1.47 o 
  -3   5   3        0.60       -0.19      0.88 o 
  -2   5   3       16.99       16.16      1.10 o 
  -1   5   3      126.65      126.73      4.85 o 
   0   5   3       26.95       22.75      1.09 o 
   1   5   3      232.70      240.94      4.68 o 
   2   5   3       38.98       38.83      1.43 o 
   3   5   3        1.54        1.99      0.78 o 
   4   5   3       30.24       29.64      1.73 o 
   5   5   3        2.84        3.39      1.26 o 
  -5   6   3        0.08       -0.05      1.34 o 
  -4   6   3        0.77       -0.71      1.07 o 
  -3   6   3        1.75        2.90      1.10 o 
  -2   6   3       19.61       23.97      1.36 o 
  -1   6   3       19.75       20.70      0.91 o 
   0   6   3      382.29      392.17      8.07 o 
   1   6   3      210.38      235.01      4.61 o 
   2   6   3        0.08        0.11      0.65 o 
   3   6   3      227.79      224.24      5.14 o 
   4   6   3        9.85        9.21      1.29 o 
   5   6   3        3.93        5.79      2.17 o 
  -4   7   3       51.71       40.72      2.51 o 
  -3   7   3        8.58        8.99      1.36 o 
  -2   7   3      335.66      322.42     10.84 o 
  -1   7   3       15.47       14.16      1.22 o 
   0   7   3       96.65       82.01      2.13 o 
   1   7   3        3.11        1.91      0.68 o 
   2   7   3        4.11        2.24      0.78 o 
   3   7   3       27.07       23.53      1.35 o 
   4   7   3        5.31        5.44      1.22 o 
  -4   8   3       36.28       34.99      2.38 o 
  -3   8   3        4.01        2.50      1.14 o 
  -2   8   3       94.96       94.05      3.22 o 
  -1   8   3        4.65        6.17      0.95 o 
   0   8   3       21.37       21.14      1.42 o 
   1   8   3       19.56       17.91      1.20 o 
   2   8   3       61.42       61.60      2.00 o 
   3   8   3        0.12       -0.12      0.85 o 
   4   8   3        3.92        2.82      1.08 o 
  -4   9   3        1.02       -0.28      1.08 o 
  -3   9   3        0.07        0.53      1.04 o 
  -2   9   3       32.94       34.13      2.67 o 
  -1   9   3       30.65       28.75      1.50 o 
   0   9   3        2.03        2.37      0.70 o 
   1   9   3        0.79        0.89      0.90 o 
   2   9   3        0.88        0.70      0.70 o 
   3   9   3       13.89       12.38      1.14 o 
   4   9   3        2.38        1.89      1.28 o 
  -4  10   3        5.35        6.13      1.64 o 
  -3  10   3       17.41       12.96      1.63 o 
  -2  10   3        9.57        9.04      1.57 o 
  -1  10   3      162.46      162.26      4.54 o 
   0  10   3       68.23       65.85      1.98 o 
   1  10   3        0.09        0.83      0.83 o 
   2  10   3        6.83        4.77      1.02 o 
   3  10   3        1.43        1.57      0.84 o 
   4  10   3        0.77        1.96      1.01 o 
  -4  11   3       14.37       15.46      1.93 o 
  -3  11   3        0.24        0.98      1.19 o 
  -2  11   3       78.40       67.76      4.28 o 
  -1  11   3        0.34        0.44      0.91 o 
   0  11   3       39.36       40.62      2.90 o 
   1  11   3        3.60        2.53      0.81 o 
   2  11   3        3.27        2.07      0.86 o 
   3  11   3        3.50        3.96      0.99 o 
  -3  12   3        0.49       -0.09      1.05 o 
  -2  12   3       17.95       17.06      1.88 o 
  -1  12   3        7.70        7.70      1.39 o 
   0  12   3       86.45       83.07      7.71 o 
   1  12   3       72.61       69.33      3.29 o 
   2  12   3        0.75        0.33      0.81 o 
   3  12   3        3.91        4.18      1.08 o 
  -3  13   3        0.08       -1.33      1.75 o 
  -2  13   3        3.80        3.21      1.36 o 
  -1  13   3       23.39       27.12      1.71 o 
   0  13   3       31.83       32.08      2.19 o 
   1  13   3       22.72       27.14      1.53 o 
   2  13   3        0.53        0.81      1.01 o 
   3  13   3        0.01        0.10      1.50 o 
  -2  14   3        7.19        6.18      1.52 o 
  -1  14   3        0.14       -1.02      1.29 o 
   0  14   3       15.18       12.67      1.74 o 
   1  14   3        9.52       12.40      1.90 o 
   2  14   3        0.07        1.44      0.98 o 
  -1  15   3        5.32        3.21      2.44 o 
   0  15   3        0.38       -0.12      1.59 o 
   1  15   3        6.17        8.41      2.39 o 
   0  16   3        0.25        3.21      1.52 o 
  -4   0   4       14.54       13.19      2.09 o 
  -2   0   4      304.76      307.98     12.36 o 
   0   0   4      643.15      620.70     17.17 o 
   2   0   4       13.30       12.52      0.87 o 
   4   0   4       15.25       13.13      2.48 o 
  -5   1   4       22.79       21.32      3.45 o 
  -4   1   4        1.28        0.97      0.96 o 
  -3   1   4       10.78       12.57      1.17 o 
  -2   1   4      309.29      319.88      8.53 o 
  -1   1   4      586.42      597.43     11.73 o 
   0   1   4     1478.51     1549.25     29.75 o 
   1   1   4     1118.02     1148.41     22.17 o 
   2   1   4      475.06      467.31     15.37 o 
   3   1   4       12.81       11.45      0.78 o 
   4   1   4        1.74        2.12      1.18 o 
   5   1   4       24.77       24.61      2.49 o 
  -5   2   4        3.17        4.57      2.50 o 
  -4   2   4       16.68       17.53      1.68 o 
  -3   2   4       10.68        9.00      1.26 o 
  -2   2   4       30.03       32.51      1.29 o 
  -1   2   4      333.43      345.75      8.71 o 
   0   2   4       13.91       15.01      0.76 o 
   1   2   4       39.53       38.40      1.19 o 
   2   2   4        2.18        5.72      0.59 o 
   3   2   4       43.79       44.26      1.57 o 
   4   2   4      101.86      104.91      3.42 o 
   5   2   4       26.85       29.80      2.35 o 
  -5   3   4        3.41        2.35      1.46 o 
  -4   3   4      100.65      121.56      6.49 o 
  -3   3   4       68.87       71.48      4.69 o 
  -2   3   4       34.52       32.57      1.27 o 
  -1   3   4        6.97        2.18      0.85 o 
   0   3   4        6.56        5.56      0.58 o 
   1   3   4        3.01        5.76      0.60 o 
   2   3   4        2.21        2.89      0.72 o 
   3   3   4       14.65       12.00      0.99 o 
   4   3   4      121.05      121.98      8.03 o 
   5   3   4        0.26        0.65      1.27 o 
  -5   4   4        0.00        0.50      2.25 o 
  -4   4   4        5.99        5.26      1.40 o 
  -3   4   4       45.19       47.82      2.32 o 
  -2   4   4        8.58       10.88      1.21 o 
  -1   4   4      107.35      126.19      6.80 o 
   0   4   4        5.07        6.11      0.70 o 
   1   4   4        8.07        7.92      0.63 o 
   2   4   4      110.59      114.37      2.86 o 
   3   4   4        3.60        4.80      1.08 o 
   4   4   4        9.28        9.99      1.41 o 
   5   4   4        0.09        0.12      1.84 o 
  -5   5   4        0.04        0.95      1.32 o 
  -4   5   4       32.42       40.00      2.57 o 
  -3   5   4      115.25      119.34      5.84 o 
  -2   5   4        0.03       -0.07      1.21 o 
  -1   5   4        0.01        1.18      1.46 o 
   0   5   4      265.09      277.67      6.63 o 
   1   5   4      137.50      136.21      2.84 o 
   2   5   4       40.53       37.90      1.46 o 
   3   5   4      276.09      280.09      6.25 o 
   4   5   4       13.69       13.33      1.40 o 
   5   5   4        1.25        1.02      1.48 o 
  -4   6   4       30.47       30.82      2.22 o 
  -3   6   4      172.35      163.40      4.60 o 
  -2   6   4       45.10       44.07      1.82 o 
  -1   6   4        3.21        4.62      1.33 o 
   0   6   4        0.84        0.37      0.68 o 
   1   6   4        2.63        2.90      0.57 o 
   2   6   4       31.77       30.12      1.47 o 
   3   6   4       47.46       49.19      1.82 o 
   4   6   4       33.60       31.91      1.93 o 
  -4   7   4        4.69        5.40      1.35 o 
  -3   7   4        0.30        1.29      1.17 o 
  -2   7   4        2.10        2.81      0.87 o 
  -1   7   4        9.33       12.37      1.10 o 
   0   7   4       33.06       34.93      1.25 o 
   1   7   4       88.97       95.21      2.84 o 
   2   7   4       14.19       14.67      1.09 o 
   3   7   4        0.23       -0.04      0.78 o 
   4   7   4       18.28       20.44      1.65 o 
  -4   8   4        2.76        4.86      1.53 o 
  -3   8   4        1.06        0.08      1.39 o 
  -2   8   4      194.76      186.49      5.09 o 
  -1   8   4       82.28       88.47      3.08 o 
   0   8   4        1.63        2.31      0.64 o 
   1   8   4        7.48        6.69      1.00 o 
   2   8   4      312.04      302.77      6.66 o 
   3   8   4        1.85        2.32      0.94 o 
   4   8   4        1.98        2.74      1.33 o 
  -4   9   4        1.16        1.01      1.70 o 
  -3   9   4        9.83        8.36      1.51 o 
  -2   9   4       26.52       29.87      2.18 o 
  -1   9   4      110.72      101.05      5.98 o 
   0   9   4       12.67       13.51      1.01 o 
   1   9   4        5.03        5.42      0.92 o 
   2   9   4       14.09       15.09      1.17 o 
   3   9   4       11.40       10.66      1.17 o 
   4   9   4        0.19       -0.18      1.09 o 
  -4  10   4        0.00        0.17      1.31 o 
  -3  10   4        0.25        1.19      1.14 o 
  -2  10   4       11.61       10.05      1.16 o 
  -1  10   4       44.40       46.34      2.03 o 
   0  10   4        8.14        8.49      1.47 o 
   1  10   4       84.19       82.06      2.39 o 
   2  10   4        0.13       -1.03      0.69 o 
   3  10   4       17.11       19.49      1.40 o 
   4  10   4        0.50        0.19      1.18 o 
  -3  11   4        1.56        1.06      1.25 o 
  -2  11   4        1.70        2.12      0.94 o 
  -1  11   4       82.13       78.40      2.73 o 
   0  11   4       50.30       50.86      2.60 o 
   1  11   4       32.50       28.00      1.57 o 
   2  11   4        0.51        1.63      0.87 o 
   3  11   4        0.67        0.10      0.99 o 
  -3  12   4       10.34        9.71      1.59 o 
  -2  12   4        0.23        0.28      1.44 o 
  -1  12   4        5.13        6.78      1.34 o 
   0  12   4        6.49        6.93      1.35 o 
   1  12   4        0.43        1.96      1.02 o 
   2  12   4        0.40       -0.07      1.30 o 
   3  12   4        0.13        1.15      0.90 o 
  -3  13   4        5.09        5.01      1.47 o 
  -2  13   4        3.35        4.93      1.45 o 
  -1  13   4        0.01       -1.14      1.75 o 
   0  13   4       55.32       57.25      2.99 o 
   1  13   4        1.57        0.91      1.38 o 
   2  13   4        0.26       -0.38      0.84 o 
  -2  14   4        0.63       -0.09      1.78 o 
  -1  14   4        0.02        1.59      1.22 o 
   0  14   4        0.40        1.86      1.26 o 
   1  14   4        6.29        7.68      1.62 o 
   2  14   4        5.29        3.77      1.06 o 
  -1  15   4        2.61        1.83      1.37 o 
   0  15   4        0.21       -0.35      1.20 o 
   1  15   4        0.00       -0.09      1.36 o 
  -3   0   5       39.48       31.75      2.56 o 
  -1   0   5      157.41      135.67      6.84 o 
   1   0   5      838.50      924.37     25.44 o 
   3   0   5       22.70       19.54      1.50 o 
   5   0   5        1.43       -1.28      1.78 o 
  -5   1   5       20.29       19.80      2.65 o 
  -4   1   5        0.51        0.79      0.97 o 
  -3   1   5       14.75       14.67      1.26 o 
  -2   1   5      101.16      104.77      3.00 o 
  -1   1   5      255.08      269.27      5.58 o 
   0   1   5      123.46      121.40      2.77 o 
   1   1   5      176.88      190.62      4.12 o 
   2   1   5        9.43       12.19      0.94 o 
   3   1   5       33.35       36.34      2.12 o 
   4   1   5       72.08       76.36      3.41 o 
   5   1   5       78.35       84.78      4.98 o 
  -5   2   5       24.55       26.95      2.20 o 
  -4   2   5        1.28        0.42      0.96 o 
  -3   2   5       27.26       29.99      1.70 o 
  -2   2   5       11.19        8.77      1.12 o 
  -1   2   5       68.20       55.26      1.93 o 
   0   2   5       87.19       95.76      2.65 o 
   1   2   5        0.68       -0.05      0.50 o 
   2   2   5      172.49      159.14      6.14 o 
   3   2   5        0.03        0.14      0.71 o 
   4   2   5       41.12       36.06      2.32 o 
   5   2   5        0.51        4.48      1.68 o 
  -5   3   5        0.35        2.53      2.36 o 
  -4   3   5        4.37        3.74      0.96 o 
  -3   3   5       24.19       29.84      2.30 o 
  -2   3   5       61.07       60.89      2.55 o 
  -1   3   5      363.53      385.17     17.66 o 
   0   3   5     1059.07     1184.68     22.91 o 
   1   3   5      281.28      270.09      5.64 o 
   2   3   5      129.40      137.13      3.98 o 
   3   3   5       45.81       50.49      1.78 o 
   4   3   5        9.14        9.62      1.36 o 
   5   3   5        0.31        1.77      1.55 o 
  -5   4   5        2.67        2.87      1.51 o 
  -4   4   5       37.13       37.23      2.16 o 
  -3   4   5        7.11        7.50      1.34 o 
  -2   4   5        0.01        0.25      1.06 o 
  -1   4   5       24.52       29.36      1.70 o 
   0   4   5       25.22       24.43      1.01 o 
   1   4   5       41.94       32.65      1.17 o 
   2   4   5       21.52       22.66      1.28 o 
   3   4   5      435.38      405.91     10.09 o 
   4   4   5       47.25       43.16      2.47 o 
   5   4   5        0.10       -1.69      1.25 o 
  -4   5   5       65.84       66.47      3.19 o 
  -3   5   5       21.47       24.38      1.84 o 
  -2   5   5       38.17       39.59      2.08 o 
  -1   5   5      118.56      134.91      4.56 o 
   0   5   5      144.50      146.22      4.51 o 
   1   5   5       14.82       14.54      0.86 o 
   2   5   5        1.60        1.28      0.75 o 
   3   5   5        2.09        1.12      0.88 o 
   4   5   5        0.97        3.55      1.47 o 
  -4   6   5        5.87        3.03      1.30 o 
  -3   6   5       67.52       75.47      3.18 o 
  -2   6   5       37.95       43.33      2.30 o 
  -1   6   5       12.95       16.56      1.49 o 
   0   6   5       12.12       10.53      0.96 o 
   1   6   5      136.04      138.67      4.90 o 
   2   6   5      162.64      151.86      3.69 o 
   3   6   5        9.14        8.17      1.02 o 
   4   6   5        0.63        0.64      1.01 o 
  -4   7   5        1.16        2.17      1.39 o 
  -3   7   5       67.70       71.80      2.65 o 
  -2   7   5       31.61       30.01      2.30 o 
  -1   7   5       12.58        9.69      1.82 o 
   0   7   5        0.02        0.23      0.61 o 
   1   7   5       19.97       21.00      1.32 o 
   2   7   5      339.20      308.71      6.77 o 
   3   7   5        2.74        1.65      0.85 o 
   4   7   5        4.82        7.64      1.17 o 
  -4   8   5        0.29       -1.00      1.27 o 
  -3   8   5        6.34        7.60      1.20 o 
  -2   8   5       11.42       14.51      1.93 o 
  -1   8   5        3.27        3.81      1.01 o 
   0   8   5       12.55       11.39      1.10 o 
   1   8   5        5.03        3.65      0.97 o 
   2   8   5        1.94        2.44      0.87 o 
   3   8   5        6.94        7.95      1.15 o 
   4   8   5       36.38       40.60      2.10 o 
  -4   9   5        0.25       -1.14      1.15 o 
  -3   9   5        1.87        0.32      1.08 o 
  -2   9   5       29.40       26.65      1.62 o 
  -1   9   5        0.36        1.46      1.16 o 
   0   9   5       12.13       14.11      2.12 o 
   1   9   5       90.48       95.90      5.29 o 
   2   9   5        3.45        1.77      0.85 o 
   3   9   5        9.67       11.32      1.19 o 
   4   9   5       14.81       17.06      1.53 o 
  -3  10   5        1.26        0.91      1.18 o 
  -2  10   5        9.59        8.91      1.25 o 
  -1  10   5        4.20        4.70      1.01 o 
   0  10   5       41.97       40.42      2.29 o 
   1  10   5       86.91       86.61      2.84 o 
   2  10   5        9.37        8.93      1.16 o 
   3  10   5        5.07        6.73      1.17 o 
  -3  11   5        0.67        1.28      2.07 o 
  -2  11   5        2.53        1.45      1.00 o 
  -1  11   5        0.08        0.60      1.42 o 
   0  11   5        9.04       10.09      1.55 o 
   1  11   5        0.06        1.61      2.81 o 
   2  11   5       16.91       15.85      1.53 o 
   3  11   5        0.50        1.74      0.94 o 
  -3  12   5        2.97        1.05      1.34 o 
  -2  12   5        0.20        0.11      0.99 o 
  -1  12   5       32.70       30.62      2.15 o 
   0  12   5       49.40       48.15      2.67 o 
   1  12   5       17.88       23.31      2.07 o 
   2  12   5       29.08       29.52      1.66 o 
   3  12   5        0.56        2.07      1.03 o 
  -2  13   5        0.08       -0.31      1.93 o 
  -1  13   5        0.00       -0.42      1.20 o 
   0  13   5       13.51       11.80      1.67 o 
   1  13   5        1.23        1.36      1.36 o 
   2  13   5        0.01       -0.29      1.25 o 
  -2  14   5        0.21        1.02      1.50 o 
  -1  14   5       10.63       13.02      1.89 o 
   0  14   5        2.84        1.55      1.23 o 
   1  14   5        1.10        1.75      1.43 o 
   2  14   5        2.29        5.64      1.90 o 
   0  15   5        2.44       -0.17      2.25 o 
  -4   0   6        3.21        4.51      1.72 o 
  -2   0   6       14.13       11.52      1.22 o 
   0   0   6       55.56       59.44      2.39 o 
   2   0   6       32.54       23.07      1.51 o 
   4   0   6      103.75      100.11      5.78 o 
  -5   1   6        0.09       -0.27      2.04 o 
  -4   1   6        0.01        0.65      1.19 o 
  -3   1   6       52.31       42.10      2.15 o 
  -2   1   6      126.15      125.68      4.30 o 
  -1   1   6      157.76      163.66      3.62 o 
   0   1   6        5.98        8.06      0.73 o 
   1   1   6      140.00      146.22      4.35 o 
   2   1   6        0.24        0.84      0.63 o 
   3   1   6        0.58        0.81      1.14 o 
   4   1   6       14.46       14.54      1.86 o 
  -5   2   6       13.78       12.27      2.29 o 
  -4   2   6        3.59        4.83      1.29 o 
  -3   2   6        7.58        8.82      1.27 o 
  -2   2   6       59.53       59.96      2.10 o 
  -1   2   6       53.93       58.74      1.74 o 
   0   2   6      275.48      292.32      6.07 o 
   1   2   6        6.69       11.89      0.95 o 
   2   2   6       19.46       20.37      1.29 o 
   3   2   6        2.82        3.94      2.77 o 
   4   2   6        6.08        6.22      1.48 o 
  -4   3   6       16.34       13.42      1.49 o 
  -3   3   6        5.93        6.24      0.95 o 
  -2   3   6        3.18        3.09      0.81 o 
  -1   3   6       18.52       21.11      1.26 o 
   0   3   6        4.43        5.15      1.17 o 
   1   3   6       30.55       33.15      1.29 o 
   2   3   6       51.78       49.08      2.13 o 
   3   3   6      140.61      136.83      7.31 o 
   4   3   6        9.58        8.71      1.64 o 
  -4   4   6       24.65       26.38      3.60 o 
  -3   4   6       13.01       12.23      1.42 o 
  -2   4   6        0.34        0.01      1.20 o 
  -1   4   6       69.46       76.16      2.82 o 
   0   4   6        2.63        1.63      0.70 o 
   1   4   6        0.82        1.83      0.61 o 
   2   4   6      154.37      159.15      4.33 o 
   3   4   6       61.96       59.39      2.03 o 
   4   4   6        0.00        1.37      1.07 o 
  -4   5   6       11.00        8.57      1.75 o 
  -3   5   6        0.33        0.92      1.14 o 
  -2   5   6        1.59        1.03      1.10 o 
  -1   5   6      242.58      259.13      7.95 o 
   0   5   6       38.49       41.32      1.40 o 
   1   5   6       47.83       41.56      1.41 o 
   2   5   6      111.39      116.14      4.18 o 
   3   5   6       23.68       24.34      1.39 o 
   4   5   6        1.33        2.17      1.17 o 
  -4   6   6        8.57        5.49      2.28 o 
  -3   6   6        0.00        0.64      1.10 o 
  -2   6   6       15.76       15.19      1.63 o 
  -1   6   6        0.06        0.74      1.02 o 
   0   6   6        9.68       11.30      1.43 o 
   1   6   6        0.00        0.61      0.74 o 
   2   6   6      238.66      223.94      5.78 o 
   3   6   6      218.51      219.64      5.21 o 
   4   6   6       16.18       15.65      1.62 o 
  -4   7   6        1.81        3.30      1.41 o 
  -3   7   6        3.04        2.28      1.00 o 
  -2   7   6       65.31       77.44      3.28 o 
  -1   7   6       48.00       48.26      2.49 o 
   0   7   6       34.43       33.60      2.07 o 
   1   7   6       11.09       11.76      1.15 o 
   2   7   6        7.15        6.06      1.05 o 
   3   7   6       72.19       70.62      4.07 o 
   4   7   6        8.21        9.44      1.30 o 
  -4   8   6        0.18       -0.98      1.18 o 
  -3   8   6        5.41        5.28      1.49 o 
  -2   8   6        8.48        9.85      1.27 o 
  -1   8   6       47.00       47.97      2.33 o 
   0   8   6       24.68       20.12      1.37 o 
   1   8   6      385.43      374.28      9.03 o 
   2   8   6       53.53       49.11      2.05 o 
   3   8   6        2.56       -0.31      0.82 o 
   4   8   6       38.22       41.50      2.05 o 
  -4   9   6        0.01       -0.87      1.27 o 
  -3   9   6        1.58        2.04      1.15 o 
  -2   9   6        5.56        5.41      1.13 o 
  -1   9   6        0.20        0.48      0.93 o 
   0   9   6        1.17        1.42      1.05 o 
   1   9   6      201.04      194.43      5.22 o 
   2   9   6        5.36        5.89      1.06 o 
   3   9   6        0.68        0.61      1.23 o 
  -3  10   6        2.59        1.85      1.38 o 
  -2  10   6        8.33        8.52      1.44 o 
  -1  10   6        5.11        3.89      1.62 o 
   0  10   6      116.44      113.71     11.70 o 
   1  10   6      113.53      122.86     10.11 o 
   2  10   6        4.02        4.03      1.08 o 
   3  10   6        0.09       -0.47      0.94 o 
  -3  11   6        1.02        1.82      1.35 o 
  -2  11   6        6.43        7.21      1.32 o 
  -1  11   6        5.88        4.96      1.43 o 
   0  11   6       71.20       70.88      3.63 o 
   1  11   6        0.08       -0.35      1.29 o 
   2  11   6       13.14       13.61      1.35 o 
   3  11   6       11.75       14.54      1.40 o 
  -2  12   6        0.09       -0.38      1.66 o 
  -1  12   6        0.20        0.19      1.94 o 
   0  12   6        1.59        1.33      1.31 o 
   1  12   6        1.98        2.56      1.39 o 
   2  12   6        3.83        2.98      1.66 o 
  -2  13   6        8.84        9.86      1.83 o 
  -1  13   6        6.94        4.97      1.54 o 
   0  13   6        0.94        1.04      1.27 o 
   1  13   6        2.98        2.64      1.54 o 
   2  13   6        1.30        0.55      1.35 o 
  -1  14   6       38.00       41.53      2.69 o 
   0  14   6       13.58       16.29      3.73 o 
   1  14   6       12.09       13.84      2.15 o 
  -3   0   7       12.53       12.93      2.05 o 
  -1   0   7        3.61        3.34      1.04 o 
   1   0   7       73.50       69.89      3.05 o 
   3   0   7        4.53        1.78      1.58 o 
  -4   1   7        0.08       -0.27      1.07 o 
  -3   1   7       11.33       12.21      1.57 o 
  -2   1   7        2.46        1.84      0.88 o 
  -1   1   7       14.06       13.03      0.87 o 
   0   1   7      136.09      137.72      3.74 o 
   1   1   7       17.20       19.63      1.05 o 
   2   1   7        0.18        0.62      0.88 o 
   3   1   7       35.21       37.78      2.32 o 
   4   1   7       12.02       12.89      2.76 o 
  -4   2   7        5.24        4.33      1.35 o 
  -3   2   7        0.09       -0.67      0.83 o 
  -2   2   7        3.48        4.59      0.94 o 
  -1   2   7        0.19        3.65      1.53 o 
   0   2   7       21.48       23.56      1.10 o 
   1   2   7      651.94      591.15     11.81 o 
   2   2   7       24.22       22.78      1.51 o 
   3   2   7       13.59       13.89      1.58 o 
   4   2   7       24.55       21.80      2.12 o 
  -4   3   7        7.16        5.00      2.77 o 
  -3   3   7       11.33       10.27      1.39 o 
  -2   3   7       61.95       65.42      4.50 o 
  -1   3   7       82.02       80.01      3.34 o 
   0   3   7        0.06       -0.68      0.57 o 
   1   3   7       83.66       80.11      2.18 o 
   2   3   7       15.76       22.22      1.45 o 
   3   3   7        3.89        4.69      1.30 o 
   4   3   7        3.29        5.67      1.52 o 
  -4   4   7        0.89        1.57      1.07 o 
  -3   4   7        2.36        1.10      0.80 o 
  -2   4   7       26.88       26.34      1.49 o 
  -1   4   7       30.09       31.43      1.58 o 
   0   4   7       16.69       13.98      0.94 o 
   1   4   7        0.06        1.23      0.67 o 
   2   4   7       45.57       43.46      1.85 o 
   3   4   7       44.70       39.00      1.90 o 
   4   4   7        2.75        4.02      1.58 o 
  -4   5   7        0.32       -0.54      1.29 o 
  -3   5   7        4.93        4.79      0.98 o 
  -2   5   7        2.13        1.56      0.89 o 
  -1   5   7       51.55       47.17      1.92 o 
   0   5   7       20.43       23.67      1.93 o 
   1   5   7        0.31        0.23      0.75 o 
   2   5   7      614.41      598.47     13.95 o 
   3   5   7       40.82       42.14      1.99 o 
   4   5   7        1.79        0.75      1.29 o 
  -4   6   7        2.13        2.06      1.35 o 
  -3   6   7        2.63        1.40      1.09 o 
  -2   6   7       17.59       18.82      1.84 o 
  -1   6   7       48.07       39.79      1.89 o 
   0   6   7       47.59       47.47      2.68 o 
   1   6   7       14.36       13.09      1.21 o 
   2   6   7       20.40       18.78      1.38 o 
   3   6   7       11.47       11.53      1.75 o 
   4   6   7        0.50       -0.59      1.09 o 
  -4   7   7        1.62        0.00      0.99 o 
  -3   7   7        1.76        1.58      3.30 o 
  -2   7   7       29.14       31.15      2.15 o 
  -1   7   7        3.33        3.04      1.16 o 
   0   7   7       12.34       10.63      1.23 o 
   1   7   7      234.34      235.51      7.11 o 
   2   7   7       35.89       37.02      1.79 o 
   3   7   7       87.64       83.37      3.01 o 
   4   7   7       20.29       17.12      1.69 o 
  -3   8   7        6.24        4.95      1.30 o 
  -2   8   7        1.66        0.68      1.21 o 
  -1   8   7        0.36        2.04      1.19 o 
   0   8   7       73.48       68.66      2.55 o 
   1   8   7       12.01       17.31      3.39 o 
   2   8   7        6.14        7.21      1.14 o 
   3   8   7       26.73       25.75      1.71 o 
  -3   9   7       37.10       45.00      2.27 o 
  -2   9   7        6.60        8.51      1.31 o 
  -1   9   7       13.63       14.32      1.69 o 
   0   9   7      122.70      126.17      4.96 o 
   1   9   7       16.22       16.93      1.80 o 
   2   9   7        5.28        4.51      1.10 o 
   3   9   7        0.08        0.73      1.07 o 
  -3  10   7        0.33        0.46      1.64 o 
  -2  10   7        5.91        5.15      1.34 o 
  -1  10   7        0.96        2.58      1.09 o 
   0  10   7      167.21      169.07     10.44 o 
   1  10   7        1.10       -1.01      1.25 o 
   2  10   7        0.01        0.02      2.14 o 
   3  10   7       16.25       19.10      1.84 o 
  -3  11   7        2.38        0.96      1.78 o 
  -2  11   7        4.45        4.60      1.21 o 
  -1  11   7        5.08        5.17      1.54 o 
   0  11   7       21.60       22.83      2.10 o 
   1  11   7        5.65        4.80      1.49 o 
   2  11   7        4.64        5.62      1.46 o 
  -2  12   7        2.55        5.77      1.41 o 
  -1  12   7      110.67      122.72      4.87 o 
   0  12   7       47.26       49.72      2.92 o 
   1  12   7        0.37        0.52      1.31 o 
   2  12   7        5.48        5.26      2.70 o 
  -1  13   7       29.94       33.98      2.57 o 
   0  13   7        0.74        0.66      1.42 o 
   1  13   7        7.63        8.11      1.72 o 
   0  14   7        1.21        4.46      1.61 o 
  -2   0   8        0.04       -1.36      1.12 o 
   0   0   8     1533.11     1596.82     53.66 o 
   2   0   8      158.70      155.61      5.21 o 
   4   0   8       55.17       55.33      4.43 o 
  -4   1   8        9.41        8.56      1.44 o 
  -3   1   8       18.59       15.14      1.56 o 
  -2   1   8        1.20        1.12      1.03 o 
  -1   1   8       15.09       15.45      1.23 o 
   0   1   8      352.14      361.14      7.49 o 
   1   1   8       69.07       65.46      1.95 o 
   2   1   8        2.06        2.83      0.95 o 
   3   1   8       93.52       93.41      3.95 o 
   4   1   8       10.36        7.69      1.69 o 
  -4   2   8        0.00        0.17      1.11 o 
  -3   2   8       10.28        7.17      1.45 o 
  -2   2   8       15.09       11.99      1.49 o 
  -1   2   8      223.28      218.89      5.64 o 
   0   2   8       12.67       12.17      0.93 o 
   1   2   8      149.29      147.29      3.73 o 
   2   2   8        9.80        8.29      1.10 o 
   3   2   8        3.47        4.25      1.47 o 
   4   2   8       29.31       25.55      2.26 o 
  -4   3   8        0.56        1.38      1.11 o 
  -3   3   8        0.00        2.79      1.43 o 
  -2   3   8       29.36       28.43      2.13 o 
  -1   3   8       14.82       14.21      1.33 o 
   0   3   8       32.40       35.17      1.38 o 
   1   3   8      290.98      287.40      6.13 o 
   2   3   8      274.69      264.40      9.10 o 
   3   3   8       26.42       24.07      2.11 o 
   4   3   8       31.60       35.35      2.65 o 
  -4   4   8        0.02        0.16      1.09 o 
  -3   4   8        0.35       -0.55      0.97 o 
  -2   4   8      144.10      145.78      5.08 o 
  -1   4   8        6.55        5.36      1.08 o 
   0   4   8       12.98       15.43      1.29 o 
   1   4   8       59.66       55.88      2.05 o 
   2   4   8        0.05       -0.10      0.90 o 
   3   4   8        0.68        3.74      1.96 o 
   4   4   8        4.88        2.38      2.15 o 
  -4   5   8        1.01       -0.97      1.10 o 
  -3   5   8        1.59        3.76      1.04 o 
  -2   5   8       16.33       18.31      1.41 o 
  -1   5   8        0.02        0.49      0.81 o 
   0   5   8        1.35        0.19      0.87 o 
   1   5   8        2.87        1.74      0.88 o 
   2   5   8      119.21      112.24      3.43 o 
   3   5   8        5.88        8.04      1.33 o 
   4   5   8        0.44        3.08      1.60 o 
  -4   6   8        0.95        1.70      1.25 o 
  -3   6   8        0.35        0.49      0.91 o 
  -2   6   8        0.67        1.17      0.91 o 
  -1   6   8        6.25        4.19      1.81 o 
   0   6   8        9.81        5.21      1.11 o 
   1   6   8       19.96       17.69      1.69 o 
   2   6   8       60.91       66.79      3.07 o 
   3   6   8       19.53       20.68      1.56 o 
  -3   7   8        3.88        3.83      1.14 o 
  -2   7   8       14.18       18.72      1.59 o 
  -1   7   8       20.82       17.26      1.44 o 
   0   7   8        5.64        3.28      0.99 o 
   1   7   8       49.94       49.98      3.63 o 
   2   7   8        2.56        2.40      1.29 o 
   3   7   8        0.47        0.37      1.00 o 
  -3   8   8        3.40        3.74      1.03 o 
  -2   8   8       11.22       12.10      1.64 o 
  -1   8   8        1.87        3.26      1.02 o 
   0   8   8       21.75       22.33      1.61 o 
   1   8   8       10.67       10.48      2.30 o 
   2   8   8        3.57        4.37      1.13 o 
   3   8   8       27.95       28.96      1.90 o 
  -3   9   8        0.01        1.23      1.37 o 
  -2   9   8        0.15        2.69      1.21 o 
  -1   9   8        0.07        2.12      1.12 o 
   0   9   8       23.76       26.87      2.13 o 
   1   9   8        5.84        6.71      1.51 o 
   2   9   8        7.35        8.67      1.67 o 
   3   9   8        1.40        0.13      1.29 o 
  -2  10   8        3.76        6.01      1.35 o 
  -1  10   8        4.33        3.20      1.94 o 
   0  10   8        6.27        7.11      1.63 o 
   1  10   8       10.10        7.85      1.77 o 
   2  10   8        2.44        0.55      2.05 o 
  -2  11   8        3.42        2.70      2.12 o 
  -1  11   8       71.13       75.56      3.53 o 
   0  11   8       13.82       15.40      1.96 o 
   1  11   8        1.33        3.94      1.66 o 
   2  11   8        0.05        1.54      1.42 o 
  -1  12   8       16.98       13.71      1.92 o 
   0  12   8        0.14        1.15      1.41 o 
   1  12   8       12.69       14.09      1.99 o 
   0  13   8        0.12        1.84      1.73 o 
  -3   0   9        7.22        5.61      1.97 o 
  -1   0   9      107.98       91.02      5.15 o 
   1   0   9        0.14        0.62      0.98 o 
   3   0   9       95.60       83.96      5.36 o 
  -4   1   9        5.78        4.66      1.27 o 
  -3   1   9        0.93        1.32      2.60 o 
  -2   1   9        8.11        8.16      1.30 o 
  -1   1   9      401.03      370.42     11.24 o 
   0   1   9       53.93       53.66      1.75 o 
   1   1   9        0.01        0.56      0.83 o 
   2   1   9        5.05        2.22      0.94 o 
   3   1   9       38.57       41.35      2.63 o 
   4   1   9       15.35       20.21      2.39 o 
  -4   2   9        0.31       -0.34      0.97 o 
  -3   2   9       15.67       12.37      1.55 o 
  -2   2   9        0.55        0.18      0.98 o 
  -1   2   9      134.00      149.17      4.21 o 
   0   2   9      126.22      131.61      5.50 o 
   1   2   9      241.45      251.87      5.52 o 
   2   2   9       80.69       71.22      2.56 o 
   3   2   9       18.17       20.10      2.39 o 
   4   2   9        7.33        8.20      1.68 o 
  -4   3   9        1.15       -0.86      1.10 o 
  -3   3   9       20.16       17.19      1.80 o 
  -2   3   9       38.65       38.73      2.54 o 
  -1   3   9       39.99       45.09      1.97 o 
   0   3   9        4.94        5.80      1.08 o 
   1   3   9        0.62        0.93      0.77 o 
   2   3   9       25.63       20.36      1.41 o 
   3   3   9        0.16        0.58      1.24 o 
  -3   4   9        7.10        9.44      1.50 o 
  -2   4   9       86.59      100.63      3.26 o 
  -1   4   9        2.05        1.40      1.28 o 
   0   4   9       61.70       64.51      2.39 o 
   1   4   9      304.29      275.90      6.92 o 
   2   4   9        9.42       12.03      1.60 o 
   3   4   9        1.19        2.64      1.53 o 
  -3   5   9        0.03       -0.70      1.34 o 
  -2   5   9       30.05       27.07      2.20 o 
  -1   5   9       13.97       12.04      1.67 o 
   0   5   9        5.57        6.72      1.17 o 
   1   5   9       37.81       33.94      2.21 o 
   2   5   9       37.28       36.81      1.83 o 
   3   5   9       42.62       41.59      3.88 o 
  -3   6   9       60.31       63.24      3.94 o 
  -2   6   9        7.28        6.69      1.20 o 
  -1   6   9       14.34       15.22      1.41 o 
   0   6   9        1.60        1.61      0.96 o 
   1   6   9        4.81        2.28      1.33 o 
   2   6   9        1.69        1.94      1.67 o 
   3   6   9        5.92        5.71      1.29 o 
  -3   7   9        6.39        4.87      1.28 o 
  -2   7   9        1.77        3.43      1.39 o 
  -1   7   9       11.01        9.48      1.90 o 
   0   7   9       35.77       41.14      2.05 o 
   1   7   9       20.63       21.86      1.91 o 
   2   7   9        1.97        1.92      2.65 o 
   3   7   9       17.30       14.88      1.49 o 
  -3   8   9        0.69        2.42      1.18 o 
  -2   8   9        0.27        1.99      1.78 o 
  -1   8   9       11.28       12.35      1.84 o 
   0   8   9       39.31       41.34      2.79 o 
   1   8   9        6.68        4.47      1.43 o 
   2   8   9       12.27       11.10      1.75 o 
   3   8   9       19.88       23.59      1.78 o 
  -2   9   9        1.27       -0.41      1.10 o 
  -1   9   9        0.15        1.06      1.07 o 
   0   9   9        1.00        3.06      1.45 o 
   1   9   9        1.73        2.34      1.28 o 
   2   9   9        1.57        2.03      2.45 o 
  -2  10   9        1.26        1.55      1.15 o 
  -1  10   9       16.83       19.55      1.79 o 
   0  10   9       21.55       21.23      2.95 o 
   1  10   9        0.53        0.40      1.38 o 
   2  10   9        1.86        3.75      1.48 o 
  -1  11   9        9.77       11.03      1.47 o 
   0  11   9       30.36       31.01      2.55 o 
   1  11   9        4.58        6.55      1.64 o 
   0  12   9        0.09        3.43      1.69 o 
  -2   0  10        2.60        2.37      1.57 o 
   0   0  10      231.70      237.46     10.86 o 
   2   0  10        0.04       -0.73      1.52 o 
  -3   1  10        0.32       -1.14      0.93 o 
  -2   1  10       10.20       10.53      1.56 o 
  -1   1  10       61.74       56.23      2.97 o 
   0   1  10       19.10       24.46      1.56 o 
   1   1  10        1.75        2.65      0.82 o 
   2   1  10        9.02        9.12      1.55 o 
   3   1  10       18.80       19.75      2.08 o 
  -3   2  10        0.67       -0.23      1.14 o 
  -2   2  10       58.11       46.41      2.54 o 
  -1   2  10       36.36       36.43      2.31 o 
   0   2  10       40.19       39.83      1.90 o 
   1   2  10       11.99       12.09      1.10 o 
   2   2  10        7.57        5.99      1.12 o 
   3   2  10        1.37        0.39      1.39 o 
  -3   3  10        0.02        0.13      0.99 o 
  -2   3  10      105.02       94.24      3.93 o 
  -1   3  10        0.22        0.86      0.91 o 
   0   3  10       72.04       73.79      2.65 o 
   1   3  10        1.02        1.54      1.24 o 
   2   3  10       36.86       33.46      1.94 o 
   3   3  10        1.47        0.76      1.35 o 
  -3   4  10        1.67        2.60      1.30 o 
  -1   4  10        0.00       -0.22      1.44 o 
   0   4  10        1.27       -0.25      0.87 o 
   1   4  10       65.85       60.65      4.11 o 
   2   4  10        7.49       10.62      1.68 o 
   3   4  10       19.24       18.31      2.63 o 
  -3   5  10       51.18       52.68      3.02 o 
  -2   5  10        4.85        5.31      1.51 o 
  -1   5  10        5.15        8.42      1.57 o 
   0   5  10        3.80        3.06      0.99 o 
   1   5  10       24.98       28.55      2.83 o 
   2   5  10       12.45        8.43      1.48 o 
   3   5  10        4.97        8.07      1.63 o 
  -3   6  10       24.36       26.35      2.27 o 
  -2   6  10       16.19       16.00      1.49 o 
  -1   6  10       19.02       21.25      1.58 o 
   0   6  10       55.79       49.27      2.40 o 
   1   6  10       43.22       43.76      2.65 o 
   2   6  10       51.72       54.01      4.22 o 
   3   6  10        3.00        2.54      1.46 o 
  -2   7  10       12.55       13.77      1.50 o 
  -1   7  10        2.94        2.33      1.21 o 
   0   7  10       43.20       48.51      2.92 o 
   1   7  10        4.36        4.33      1.55 o 
   2   7  10       36.18       29.58      2.32 o 
  -2   8  10        6.72        9.70      1.47 o 
  -1   8  10        3.35        4.73      1.25 o 
   0   8  10        0.03        1.93      2.66 o 
   1   8  10        0.68        1.63      1.48 o 
   2   8  10       22.68       25.15      2.29 o 
  -2   9  10        0.00       -0.08      1.15 o 
  -1   9  10      123.30      135.67      4.33 o 
   0   9  10        0.70        1.88      1.57 o 
   1   9  10       43.97       46.17      3.61 o 
   2   9  10       11.63       12.13      1.90 o 
  -1  10  10        0.62        1.41      3.97 o 
   0  10  10        0.18       -0.61      1.38 o 
   1  10  10        0.09        0.35      1.45 o 
  -3   0  11        1.00       -0.24      1.55 o 
  -1   0  11        7.48        4.39      1.72 o 
   1   0  11       12.12       11.01      2.11 o 
   3   0  11       16.88       19.11      2.98 o 
  -3   1  11        0.70        0.57      1.16 o 
  -2   1  11       28.26       25.37      2.06 o 
  -1   1  11      100.13       98.35      4.07 o 
   0   1  11        6.12        7.39      1.60 o 
   1   1  11        0.46       -0.44      0.92 o 
   2   1  11        8.03       12.88      1.75 o 
   3   1  11        0.03        0.59      2.60 o 
  -3   2  11        0.00        1.03      1.21 o 
  -2   2  11       29.36       26.61      2.12 o 
  -1   2  11        0.09        0.15      1.18 o 
   0   2  11       12.22       12.95      1.35 o 
   1   2  11        2.69        3.02      1.95 o 
   2   2  11       19.78       15.95      1.80 o 
   3   2  11        0.79       -0.68      1.73 o 
  -3   3  11        4.18        4.40      1.45 o 
  -2   3  11        1.02        1.38      1.29 o 
  -1   3  11        0.10        0.60      1.13 o 
   0   3  11       19.11       19.10      1.48 o 
   1   3  11        3.56        3.09      1.34 o 
   2   3  11       21.55       21.99      1.98 o 
  -2   4  11       22.64       23.76      2.10 o 
  -1   4  11        1.53        4.48      1.89 o 
   0   4  11       14.43       14.81      1.45 o 
   1   4  11       14.46       19.83      1.98 o 
   2   4  11       23.87       27.86      2.17 o 
  -2   5  11        0.52        1.25      2.14 o 
  -1   5  11        3.19        7.49      1.70 o 
   0   5  11       38.57       37.75      2.19 o 
   1   5  11       26.34       23.88      2.05 o 
   2   5  11        2.14        5.05      1.64 o 
  -2   6  11        0.06        0.12      2.32 o 
  -1   6  11        0.22        1.47      1.13 o 
   0   6  11       18.44       20.05      1.98 o 
   1   6  11       15.16       19.45      2.11 o 
   2   6  11        2.52        3.41      1.79 o 
  -2   7  11        8.09        9.85      2.34 o 
  -1   7  11        8.40        9.42      1.50 o 
   0   7  11       34.65       40.07      2.64 o 
   1   7  11       17.21       20.72      2.11 o 
   2   7  11        3.51        4.39      1.63 o 
  -1   8  11        6.74        5.44      1.40 o 
   0   8  11        0.03        0.95      1.58 o 
   1   8  11        8.77        9.24      1.82 o 
   0   9  11        1.77        3.05      1.60 o 
  -2   0  12       38.86       37.57      3.45 o 
   0   0  12       32.48       38.00      3.58 o 
   2   0  12        8.94        6.16      2.31 o 
  -2   1  12        4.56        2.73      1.61 o 
  -1   1  12        0.55        1.10      1.27 o 
   0   1  12        1.79        0.93      1.33 o 
   1   1  12       20.60       21.62      2.76 o 
   2   1  12       11.88       14.79      1.85 o 
  -2   2  12        3.66        3.44      1.40 o 
  -1   2  12       18.30       15.49      1.95 o 
   0   2  12        2.40        0.95      1.34 o 
   1   2  12       16.65       14.52      1.79 o 
   2   2  12       11.95       14.80      2.89 o 
  -2   3  12        0.13        0.47      1.31 o 
  -1   3  12        8.02        9.08      2.99 o 
   0   3  12        0.10        1.10      1.42 o 
   1   3  12        5.24        8.79      1.92 o 
   2   3  12        0.14       -0.01      1.83 o 
  -2   4  12        1.36       -0.16      1.46 o 
  -1   4  12        1.76        3.21      1.86 o 
   0   4  12        1.04        0.62      1.45 o 
   1   4  12       14.33       15.19      1.93 o 
   2   4  12        3.98        7.27      2.44 o 
  -1   5  12        3.16        5.43      4.06 o 
   0   5  12       15.53       20.49      2.49 o 
   1   5  12        9.47       11.40      2.24 o 
  -1   6  12        5.29        3.86      1.62 o 
   0   6  12        0.11        3.49      1.65 o 
   1   6  12       10.86       11.45      2.44 o 
   0   7  12        5.85        6.17      1.76 o 
  -1   0  13        4.76        6.25      2.37 o 
  -1   1  13        0.14        0.32      1.39 o 
   0   1  13       12.19       13.82      3.41 o 
  -1   2  13       11.43        9.88      1.80 o 
   0   2  13        8.14       12.02      1.91 o 
   1   2  13        4.52        6.05      2.34 o 
   0   3  13       18.35       24.01      3.40 o 
                                                 
